# Supplementary material for: Variations in Postmenopausal Body Composition: A Cross-Sectional Comparison between Physical Activity Practitioners and Sedentary Individuals
Source: J Funct Morphol Kinesiol. 2023 Dec 30;9(1):12. doi: 10.3390/jfmk9010012 (PMC10801510; doi:10.3390/jfmk9010012)
Supplement: Supplementary file 1 [file jfmk-09-00012-s001.zip]

Archive with 1 entries (1 files):
- jfmk-2715975-supplementary.pdf
